# Supplementary material for: Impact of continuous predator threat on telomere dynamics in parent and nestling pied flycatchers
Source: Oecologia. 2019 Oct 14;191(4):757–66. doi: 10.1007/s00442-019-04529-3 (PMC6853860; doi:10.1007/s00442-019-04529-3)
Supplement: Supplementary file 4 — Supplementary material 4 (XLSX 38 kb) [file 442_2019_4529_MOESM4_ESM.xlsx]

## Sheet: Readme
Electronic Supplementary Material (ESM4): Data used in the statistical analyses
Title: Impact of continuous predator threat on telomere dynamics in parent and nestling pied flycatchers
Journal: Oecologia
Authors: Tiia Kärkkäinen(a)*, Pauliina Teerikorpi(a), Bineet Panda(b), Samuli Helle(a), Antoine Stier(a,c), Toni Laaksonen(a,d)
Affiliations:
(a) Department of Biology, Section of Ecology, University of Turku, Finland
(b) Department of Biology, Section of Genetics and Physiology, University of Turku, Finland
(c) Institute of Biodiversity, Animal Health and Comparative Medicine, University of Glasgow, Glasgow, UK
(d) Natural Resources Institute Finland (LUKE)
Corresponding author: tmakark@gmail.com
Variables
ID		Unique ring number
Duplicate		Cross-fostering pair
Originalhabitat		Site from where a chick originated (Control or Owl)
Rearinghabitat		Site where chick was reared after cross-fostering (Control or Owl)
Originalbox		Nestbox number where the chick hatched
Rearingbox		Nestbox number where the chick was reared
Treatment		Combination of the original and rearing habitats (CC, CO, OC, OO)
Age		Chick age (5 or 12 days)
TS		Relative telomere length (T/S ratio)
Mass		Mass (g)
Habitat		Habitat where adult was breeding (Control or Owl)
TSini		Female relative telomere length at incubation
TSfin		Adult relative telomere length at the end of chick-rearing
Dverhulst		Change in female telomere lengt during incubation and chick rearing corrected with "Verhulst" equation
Wing		Adult wing length (mm)
Sex		Sex of an adult (F=Female, M=Male)
Nestbox		Nestbox number of an adult
qPCR		qPCR plate ID
Stage		Sampling point of an female (Inc=Incubation or Rearing=Chick-rearing)

## Sheet: Chicks
ID	Duplicate	Originalhabitat	Rearinghabitat	Originalbox	Rearingbox	Treatment	Age	TS	Mass	qPCR
HL546475	b	Owl	Owl	F110B	F110B	OO	five	2.22817	7	3
HL546476	b	Owl	Owl	F110B	F110B	OO	five	2.73331	6.25	3
HL546477	b	Control	Owl	F022C	F110B	CO	five	2.42265	6.5	3
HL546478	b	Control	Owl	F022C	F110B	CO	five	1.94971	6.75	3
HL546479	b	Control	Owl	F022C	F110B	CO	five	2.95417	7.25	3
HL546480	c	Control	Control	F038E	F038E	CC	five	2.71043	7.5	5
HL546481	c	Control	Control	F038E	F038E	CC	five	2.53631	7.9	5
HL546482	c	Control	Control	F038E	F038E	CC	five	2.8371	7.75	5
HL546483	c	Control	Control	F038E	F038E	CC	five	2.21475	8.5	5
HL546484	c	Owl	Control	F044F	F038E	OC	five	2.25064	7.7	5
HL546485	c	Owl	Control	F044F	F038E	OC	five	2.78424	7.9	5
HL546486	c	Owl	Control	F044F	F038E	OC	five	2.72882	8.2	5
HL546487	b	Control	Control	F022C	F022C	CC	five	2.71564	7.25	3
HL546488	b	Control	Control	F022C	F022C	CC	five	2.67529	7.5	3
HL546489	b	Owl	Control	F110B	F022C	OC	five	2.96724	6.7	3
HL546490	b	Owl	Control	F110B	F022C	OC	five	2.59655	7.5	3
HL546491	b	Owl	Control	F110B	F022C	OC	five	2.10518	7.5	3
HL546493	e	Owl	Owl	F054BH	F054BH	OO	five	2.51317	7.75	4
HL546494	e	Owl	Owl	F054BH	F054BH	OO	five	2.54809	7.6	4
HL546495	e	Control	Owl	F172B	F054BH	CO	five	3.07337	8.5	4
HL546496	e	Control	Owl	F172B	F054BH	CO	five	2.7562	7.75	4
HL546497	e	Control	Owl	F172B	F054BH	CO	five	3.85729	7.75	4
HL546499	a	Owl	Control	F185D	F181G	OC	five	2.15194	9	6
HL546500	a	Owl	Control	F185D	F181G	OC	five	1.83798	9.45	6
HL751065	d	Control	Owl	F172G	F044A	CO	five	4.62907	8.7	4
HL751066	d	Owl	Owl	F044A	F044A	OO	five	2.45314	8.1	4
HL751067	d	Owl	Owl	F044A	F044A	OO	five	3.34157	8.8	4
HL751068	d	Control	Owl	F172G	F044A	CO	five	3.13508	8.8	4
HL751069	d	Control	Owl	F172G	F044A	CO	five	3.14457	9.5	4
HL751070	d	Owl	Owl	F044A	F044A	OO	five	3.06623	7.5	4
HL751071	c	Control	Owl	F038E	F044F	CO	five	3.45801	9.2	5
HL751073	c	Control	Owl	F038E	F044F	CO	five	3.08267	8.2	5
HL751074	c	Control	Owl	F038E	F044F	CO	five	3.47231	8.4	5
HL751075	c	Owl	Owl	F044F	F044F	OO	five	3.77788	9.25	5
HL751076	c	Owl	Owl	F044F	F044F	OO	five	3.36838	8.2	5
HL751101	a	Owl	Control	F185D	F181G	OC	five	2.81342	7.2	6
HL751102	a	Control	Control	F181G	F181G	CC	five	2.36135	7.8	6
HL751103	a	Control	Control	F181G	F181G	CC	five	3.06472	7.9	6
HL751104	a	Owl	Owl	F185D	F185D	OO	five	2.59451	8.8	6
HL751105	a	Owl	Owl	F185D	F185D	OO	five	4.0436	8.9	6
HL751106	a	Owl	Owl	F185D	F185D	OO	five	4.14929	7.3	6
HL751107	a	Control	Owl	F181G	F185D	CO	five	2.64205	6.5	6
HL751108	a	Control	Owl	F181G	F185D	CO	five	3.05809	8	6
HL751109	a	Control	Owl	F181G	F185D	CO	five	2.05095	8.25	6
HL751111	e	Owl	Control	F054BH	F172B	OC	five	1.88805	5	4
HL751112	e	Owl	Control	F054BH	F172B	OC	five	2.30578	5.3	4
HL751113	e	Owl	Control	F054BH	F172B	OC	five	3.0971	5.4	4
HL751114	e	Control	Control	F172B	F172B	CC	five	2.73067	6	4
HL751115	e	Control	Control	F172B	F172B	CC	five	2.74841	6.7	4
HL751116	e	Control	Control	F172B	F172B	CC	five	2.62774	5.7	4
HL751117	d	Control	Control	F172G	F172G	CC	five	4.04749	7.8	4
HL751118	d	Control	Control	F172G	F172G	CC	five	2.6514	8.5	4
HL751119	d	Control	Control	F172G	F172G	CC	five	3.95248	9.25	4
HL751120	d	Owl	Control	F044A	F172G	OC	five	3.59402	8.2	4
HL751121	d	Owl	Control	F044A	F172G	OC	five	3.99477	7.2	4
HL751122	d	Owl	Control	F044A	F172G	OC	five	3.52753	7.7	4
HL751124	g	Control	Control	F160C	F160C	CC	five	3.19811	8.6	6
HL751125	g	Control	Control	F160C	F160C	CC	five	1.39028	7.9	6
HL751126	g	Owl	Control	F006D	F160C	OC	five	3.2385	8	6
HL751127	g	Owl	Control	F006D	F160C	OC	five	2.85878	7.1	6
HL751128	g	Owl	Control	F006D	F160C	OC	five	2.25667	6.7	6
HL751129	f	Owl	Control	F024H	F165G	OC	five	3.06875	7.1	3
HL751130	f	Owl	Control	F024H	F165G	OC	five	2.02719	6.8	3
HL751131	f	Owl	Control	F024H	F165G	OC	five	2.94597	6.5	3
HL751132	f	Control	Control	F165G	F165G	CC	five	1.27018	8.5	3
HL751133	f	Control	Control	F165G	F165G	CC	five	2.79336	8.75	3
HL751134	f	Control	Control	F165G	F165G	CC	five	2.79484	8.8	3
HL751135	f	Owl	Owl	F024H	F024H	OO	five	2.96661	5.7	3
HL751136	f	Owl	Owl	F024H	F024H	OO	five	3.50978	5	3
HL751137	f	Owl	Owl	F024H	F024H	OO	five	2.72245	7.1	3
HL751138	f	Control	Owl	F165G	F024H	CO	five	2.64377	7.8	3
HL751139	f	Control	Owl	F165G	F024H	CO	five	2.63046	6.4	3
HL751140	f	Control	Owl	F165G	F024H	CO	five	1.64659	8.4	3
HL751141	g	Control	Owl	F160C	F006D	CO	five	1.87328	8.9	6
HL751142	g	Control	Owl	F160C	F006D	CO	five	1.95092	8.4	6
HL751143	g	Control	Owl	F160C	F006D	CO	five	2.94351	8.75	6
HL751144	g	Owl	Owl	F006D	F006D	OO	five	2.05975	8	6
HL751145	g	Owl	Owl	F006D	F006D	OO	five	2.25108	9.2	6
HL751146	g	Owl	Owl	F006D	F006D	OO	five	3.57255	7.6	6
HL751159	l	Owl	Control	F044B	K67	OC	five	2.32218	7.2	5
HL751160	l	Owl	Control	F044B	K67	OC	five	2.07301	7.7	5
HL751161	l	Owl	Control	F044B	K67	OC	five	2.28106	8.3	5
HL751162	l	Control	Control	K67	K67	CC	five	2.22338	6.3	5
HL751163	l	Control	Control	K67	K67	CC	five	2.11042	7.75	5
HL751164	l	Control	Control	K67	K67	CC	five	3.18773	7.9	5
HL751165	j	Control	Control	L22	L22	CC	five	2.23241	10.25	1
HL751166	j	Control	Control	L22	L22	CC	five	2.97701	9.5	1
HL751167	j	Control	Control	L22	L22	CC	five	2.15942	9.5	1
HL751168	j	Owl	Control	F029B	L22	OC	five	4.15361	8.75	1
HL751169	j	Owl	Control	F029B	L22	OC	five	2.83045	7.8	1
HL751170	j	Owl	Control	F029B	L22	OC	five	3.22482	8.2	1
HL751171	h	Owl	Control	F067BD	L24	OC	five	4.16307	5.9	2
HL751172	h	Owl	Control	F067BD	L24	OC	five	2.82348	6.2	2
HL751173	h	Owl	Control	F067BD	L24	OC	five	1.93436	6.2	2
HL751174	h	Control	Control	L24	L24	CC	five	2.90364	6.1	2
HL751175	h	Control	Control	L24	L24	CC	five	3.54072	6.2	2
HL751176	i	Owl	Control	F029C	L26	OC	five	3.03103	7.1	1
HL751177	i	Owl	Control	F029C	L26	OC	five	2.78774	7.8	1
HL751178	i	Owl	Control	F029C	L26	OC	five	2.35613	9	1
HL751179	i	Control	Control	L26	L26	CC	five	3.60907	7.7	1
HL751180	i	Control	Control	L26	L26	CC	five	2.24225	7.2	1
HL751181	i	Control	Control	L26	L26	CC	five	1.75737	7.1	1
HL751182	k	Control	Control	L30	L30	CC	five	3.14707	8	2
HL751183	k	Control	Control	L30	L30	CC	five	4.23968	7.4	2
HL751184	k	Owl	Control	F054BA	L30	OC	five	2.24354	6	2
HL751185	k	Owl	Control	F054BA	L30	OC	five	2.39994	6.4	2
HL751186	k	Owl	Control	F054BA	L30	OC	five	2.67612	7.7	2
HL751194	h	Control	Owl	L24	F067BD	CO	five		6	2
HL751195	h	Owl	Owl	F067BD	F067BD	OO	five		6.2
HL751196	h	Control	Owl	L24	F067BD	CO	five		6.5	2
HL751197	h	Control	Owl	L24	F067BD	CO	five		5	2
HL751198	h	Control	Control	L24	L24	CC	five		4.7
HL751859	k	Owl	Owl	F054BA	F054BA	OO	five	3.06025	8.2	2
HL751860	k	Owl	Owl	F054BA	F054BA	OO	five	2.69927	6.7	2
HL751861	k	Control	Owl	L30	F054BA	CO	five	3.12254	8.7	2
HL751862	k	Control	Owl	L30	F054BA	CO	five	3.84303	8.25	2
HL751863	k	Control	Owl	L30	F054BA	CO	five	3.42508	7.4	2
HL751865	l	Owl	Owl	F044B	F044B	OO	five	3.11541	8.75	5
HL751866	l	Control	Owl	K67	F044B	CO	five	2.28072	9	5
HL751867	l	Control	Owl	K67	F044B	CO	five	2.59397	9.7	5
HL751868	l	Control	Owl	K67	F044B	CO	five	3.10418	7.6	5
HL751869	i	Owl	Owl	F029C	F029C	OO	five	2.68756	8.7	1
HL751870	i	Owl	Owl	F029C	F029C	OO	five	3.58046	8.8	1
HL751871	i	Control	Owl	L26	F029C	CO	five	3.5303	7.6	1
HL751872	i	Control	Owl	L26	F029C	CO	five	3.34911	8	1
HL751873	i	Control	Owl	L26	F029C	CO	five	3.22148	7.75	1
HL751874	j	Control	Owl	L22	F029B	CO	five	3.4837	8.5	1
HL751875	j	Owl	Owl	F029B	F029B	OO	five	4.00579	8.5	1
HL751876	j	Owl	Owl	F029B	F029B	OO	five	3.94054	8.6	1
HL751877	j	Owl	Owl	F029B	F029B	OO	five	4.11057	8.2	1
HL751878	j	Control	Owl	L22	F029B	CO	five	4.53251	8.9	1
HL751879	j	Control	Owl	L22	F029B	CO	five	4.30101	9.3	1
HL751880	j	Owl	Owl	F029B	F029B	OO	five	3.97231	7.6	1
HL751881	h	Owl	Owl	F067BD	F067BD	OO	five	3.77454	6.5	2
HL751882	h	Owl	Owl	F067BD	F067BD	OO	five	3.92943	7.3	2
HL751899	k	Owl	Owl	F054BA	F054BA	OO	five	2.84188	6	2
HL546475	b	Owl	Owl	F110B	F110B	OO	twelve	2.72827	14.2	3
HL546476	b	Owl	Owl	F110B	F110B	OO	twelve	2.19938	12.7	3
HL546477	b	Control	Owl	F022C	F110B	CO	twelve	2.70319	13.45	3
HL546478	b	Control	Owl	F022C	F110B	CO	twelve	2.21831	13.6	3
HL546479	b	Control	Owl	F022C	F110B	CO	twelve	2.17183	13.6	3
HL546480	c	Control	Control	F038E	F038E	CC	twelve	2.83015	14.4	5
HL546481	c	Control	Control	F038E	F038E	CC	twelve	2.82973	13.8	5
HL546482	c	Control	Control	F038E	F038E	CC	twelve	1.79979	13.7	5
HL546483	c	Control	Control	F038E	F038E	CC	twelve	1.62199	14.4	5
HL546484	c	Owl	Control	F044F	F038E	OC	twelve	0.534571	14	5
HL546485	c	Owl	Control	F044F	F038E	OC	twelve	2.20236	13.1	5
HL546486	c	Owl	Control	F044F	F038E	OC	twelve	1.36989	13.9	5
HL546487	b	Control	Control	F022C	F022C	CC	twelve	0.59769	14.25	3
HL546488	b	Control	Control	F022C	F022C	CC	twelve	1.88822	13.7	3
HL546489	b	Owl	Control	F110B	F022C	OC	twelve	0.67769	13.8	3
HL546490	b	Owl	Control	F110B	F022C	OC	twelve	0.686949	14.65	3
HL546491	b	Owl	Control	F110B	F022C	OC	twelve	1.34603	14.5	3
HL546493	e	Owl	Owl	F054BH	F054BH	OO	twelve	1.31915	13.7	4
HL546494	e	Owl	Owl	F054BH	F054BH	OO	twelve	0.714124	13.75	4
HL546495	e	Control	Owl	F172B	F054BH	CO	twelve	2.07892	14.8	4
HL546496	e	Control	Owl	F172B	F054BH	CO	twelve	2.16068	13.1	4
HL546497	e	Control	Owl	F172B	F054BH	CO	twelve	0.67475	14.2	4
HL546499	a	Owl	Control	F185D	F181G	OC	twelve	1.62247	15.4	6
HL546500	a	Owl	Control	F185D	F181G	OC	twelve	1.94918	15	6
HL751065	d	Control	Owl	F172G	F044A	CO	twelve	1.91248	14.2	4
HL751066	d	Owl	Owl	F044A	F044A	OO	twelve			4
HL751067	d	Owl	Owl	F044A	F044A	OO	twelve	2.57256	14.9	4
HL751068	d	Control	Owl	F172G	F044A	CO	twelve	3.09733	13.7	4
HL751069	d	Control	Owl	F172G	F044A	CO	twelve	2.99549	15.1	4
HL751070	d	Owl	Owl	F044A	F044A	OO	twelve	2.9532	14	4
HL751071	c	Control	Owl	F038E	F044F	CO	twelve	2.53079	14.25	5
HL751073	c	Control	Owl	F038E	F044F	CO	twelve	1.98656	12.8	5
HL751074	c	Control	Owl	F038E	F044F	CO	twelve	3.2726	13.7	5
HL751075	c	Owl	Owl	F044F	F044F	OO	twelve	2.5255	12.75	5
HL751076	c	Owl	Owl	F044F	F044F	OO	twelve	2.376	13.25	5
HL751101	a	Owl	Control	F185D	F181G	OC	twelve	1.72737	14.4	6
HL751102	a	Control	Control	F181G	F181G	CC	twelve	1.24129	14.6	6
HL751103	a	Control	Control	F181G	F181G	CC	twelve	0.866363	14.75	6
HL751104	a	Owl	Owl	F185D	F185D	OO	twelve	1.67175	14.5	6
HL751105	a	Owl	Owl	F185D	F185D	OO	twelve	1.62701	15.1	6
HL751106	a	Owl	Owl	F185D	F185D	OO	twelve	2.05824	13	6
HL751107	a	Control	Owl	F181G	F185D	CO	twelve	2.31519	14.8	6
HL751108	a	Control	Owl	F181G	F185D	CO	twelve			6
HL751109	a	Control	Owl	F181G	F185D	CO	twelve	1.73614	15.5	6
HL751111	e	Owl	Control	F054BH	F172B	OC	twelve			4
HL751112	e	Owl	Control	F054BH	F172B	OC	twelve			4
HL751113	e	Owl	Control	F054BH	F172B	OC	twelve			4
HL751114	e	Control	Control	F172B	F172B	CC	twelve			4
HL751115	e	Control	Control	F172B	F172B	CC	twelve			4
HL751116	e	Control	Control	F172B	F172B	CC	twelve			4
HL751117	d	Control	Control	F172G	F172G	CC	twelve			4
HL751118	d	Control	Control	F172G	F172G	CC	twelve	1.59366	14	4
HL751119	d	Control	Control	F172G	F172G	CC	twelve	2.18786	15.8	4
HL751120	d	Owl	Control	F044A	F172G	OC	twelve			4
HL751121	d	Owl	Control	F044A	F172G	OC	twelve			4
HL751122	d	Owl	Control	F044A	F172G	OC	twelve	2.5043	15.3	4
HL751124	g	Control	Control	F160C	F160C	CC	twelve	1.21811	14.25	6
HL751125	g	Control	Control	F160C	F160C	CC	twelve	0.776627	14.5	6
HL751126	g	Owl	Control	F006D	F160C	OC	twelve	1.2147	14.4	6
HL751127	g	Owl	Control	F006D	F160C	OC	twelve	1.11392	13.1	6
HL751128	g	Owl	Control	F006D	F160C	OC	twelve	1.18643	13.9	6
HL751129	f	Owl	Control	F024H	F165G	OC	twelve	0.846848	12.8	3
HL751130	f	Owl	Control	F024H	F165G	OC	twelve	1.15758	13.7	3
HL751131	f	Owl	Control	F024H	F165G	OC	twelve	1.16981	13.55	3
HL751132	f	Control	Control	F165G	F165G	CC	twelve	1.05929	14.2	3
HL751133	f	Control	Control	F165G	F165G	CC	twelve	1.15626	13.9	3
HL751134	f	Control	Control	F165G	F165G	CC	twelve	1.14723	14.1	3
HL751135	f	Owl	Owl	F024H	F024H	OO	twelve	1.95524	10.8	3
HL751136	f	Owl	Owl	F024H	F024H	OO	twelve			3
HL751137	f	Owl	Owl	F024H	F024H	OO	twelve			3
HL751138	f	Control	Owl	F165G	F024H	CO	twelve			3
HL751139	f	Control	Owl	F165G	F024H	CO	twelve			3
HL751140	f	Control	Owl	F165G	F024H	CO	twelve			3
HL751141	g	Control	Owl	F160C	F006D	CO	twelve	1.40829	14.25	6
HL751142	g	Control	Owl	F160C	F006D	CO	twelve	1.79781	13.6	6
HL751143	g	Control	Owl	F160C	F006D	CO	twelve	1.75009	14	6
HL751144	g	Owl	Owl	F006D	F006D	OO	twelve	1.11518	13.9	6
HL751145	g	Owl	Owl	F006D	F006D	OO	twelve	1.66803	14.6	6
HL751146	g	Owl	Owl	F006D	F006D	OO	twelve	2.14202	13.9	6
HL751159	l	Owl	Control	F044B	K67	OC	twelve	2.73275	8	5
HL751160	l	Owl	Control	F044B	K67	OC	twelve	1.27806	12.4	5
HL751161	l	Owl	Control	F044B	K67	OC	twelve			5
HL751162	l	Control	Control	K67	K67	CC	twelve	1.66255	11.2	5
HL751163	l	Control	Control	K67	K67	CC	twelve	2.49613	12.5	5
HL751164	l	Control	Control	K67	K67	CC	twelve	2.12547	11.7	5
HL751165	j	Control	Control	L22	L22	CC	twelve	2.26235	14.75	1
HL751166	j	Control	Control	L22	L22	CC	twelve	1.68139	14.7	1
HL751167	j	Control	Control	L22	L22	CC	twelve	1.6007	14.5	1
HL751168	j	Owl	Control	F029B	L22	OC	twelve	1.50119	10.2	1
HL751169	j	Owl	Control	F029B	L22	OC	twelve	1.38538	11.4	1
HL751170	j	Owl	Control	F029B	L22	OC	twelve	2.20405	10	1
HL751171	h	Owl	Control	F067BD	L24	OC	twelve	1.71285	11.6	2
HL751172	h	Owl	Control	F067BD	L24	OC	twelve	1.28574	12.8	2
HL751173	h	Owl	Control	F067BD	L24	OC	twelve	1.31273	13.5	2
HL751174	h	Control	Control	L24	L24	CC	twelve	1.54178	12.45	2
HL751175	h	Control	Control	L24	L24	CC	twelve	1.86712	13.5	2
HL751176	i	Owl	Control	F029C	L26	OC	twelve			1
HL751177	i	Owl	Control	F029C	L26	OC	twelve			1
HL751178	i	Owl	Control	F029C	L26	OC	twelve			1
HL751179	i	Control	Control	L26	L26	CC	twelve			1
HL751180	i	Control	Control	L26	L26	CC	twelve			1
HL751181	i	Control	Control	L26	L26	CC	twelve			1
HL751182	k	Control	Control	L30	L30	CC	twelve	0.491501	13.25	2
HL751183	k	Control	Control	L30	L30	CC	twelve	1.42696	12.7	2
HL751184	k	Owl	Control	F054BA	L30	OC	twelve	1.6359	12.9	2
HL751185	k	Owl	Control	F054BA	L30	OC	twelve	1.27792	12.8	2
HL751186	k	Owl	Control	F054BA	L30	OC	twelve	1.22804	13.2	2
HL751194	h	Control	Owl	L24	F067BD	CO	twelve	1.91944	13.7	2
HL751195	h	Owl	Owl	F067BD	F067BD	OO	twelve	1.33825	13.75
HL751196	h	Control	Owl	L24	F067BD	CO	twelve	0.704684	10.2	2
HL751197	h	Control	Owl	L24	F067BD	CO	twelve	1.89085	11.1	2
HL751198	h	Control	Control	L24	L24	CC	twelve	3.85047	9.1
HL751859	k	Owl	Owl	F054BA	F054BA	OO	twelve	1.42554	14.2	2
HL751860	k	Owl	Owl	F054BA	F054BA	OO	twelve	1.5443	13	2
HL751861	k	Control	Owl	L30	F054BA	CO	twelve	1.03747	14.8	2
HL751862	k	Control	Owl	L30	F054BA	CO	twelve	2.03533	14.3	2
HL751863	k	Control	Owl	L30	F054BA	CO	twelve	1.43576	13.7	2
HL751865	l	Owl	Owl	F044B	F044B	OO	twelve	1.70171	15.1	5
HL751866	l	Control	Owl	K67	F044B	CO	twelve	0.722917	14.7	5
HL751867	l	Control	Owl	K67	F044B	CO	twelve	1.37792	14.7	5
HL751868	l	Control	Owl	K67	F044B	CO	twelve	1.64164	14	5
HL751869	i	Owl	Owl	F029C	F029C	OO	twelve	1.60944	15.1	1
HL751870	i	Owl	Owl	F029C	F029C	OO	twelve	2.08454	15.5	1
HL751871	i	Control	Owl	L26	F029C	CO	twelve	1.87123	15.2	1
HL751872	i	Control	Owl	L26	F029C	CO	twelve	1.44492	15.4	1
HL751873	i	Control	Owl	L26	F029C	CO	twelve	1.77732	15.8	1
HL751874	j	Control	Owl	L22	F029B	CO	twelve	2.22103	15	1
HL751875	j	Owl	Owl	F029B	F029B	OO	twelve	1.7864	13	1
HL751876	j	Owl	Owl	F029B	F029B	OO	twelve	1.84737	14.75	1
HL751877	j	Owl	Owl	F029B	F029B	OO	twelve	1.42617	11	1
HL751878	j	Control	Owl	L22	F029B	CO	twelve	1.76282	15.7	1
HL751879	j	Control	Owl	L22	F029B	CO	twelve	1.80451	15.25	1
HL751880	j	Owl	Owl	F029B	F029B	OO	twelve	1.84073	14.1	1
HL751881	h	Owl	Owl	F067BD	F067BD	OO	twelve	1.47591	13	2
HL751882	h	Owl	Owl	F067BD	F067BD	OO	twelve	2.44309	13.8	2
HL751899	k	Owl	Owl	F054BA	F054BA	OO	twelve	2.37457	11.3	2

## Sheet: Females_delta
Nestbox	Habitat	ID	TSini	TSfin	Dverhulst	qPCR
F181G	control	HL546438	1.92041	2.35509	0.689912	6
F172G	control	HL546439	1.61285	2.03793	0.487994	4
F024H	owl	HL546443	1.57292	1.09813	-0.436843	3
F038E	control	HL546444	0.722538	1.01056	-0.205759	5
F165G	control	HL546447	1.91064	2.20619	0.544667	3
F160C	control	HL546452	1.40399	1.81112	0.339444	6
F110B	owl	HL546454	1.48032	1.22629	-0.273988	3
F044F	owl	HL546455	1.43581	1.23497	-0.24862	5
F044A	owl	HL546456	1.4847	0.953441	-0.548474	4
F044B	owl	HL546457	1.83817	0.758398	-0.875971	5
F067BD	owl	HL546458	1.18183	1.23422	-0.154203	2
F029C	owl	HL546460	1.81921	1.30741	-0.319847	1
F022C	control	HL546461	1.45561	1.33112	-0.159896	3
F006D	owl	HL546462	1.36075	0.817748	-0.637721	6
F172B	control	HL546465	1.24772	2.02663	0.613519	4
F054BA	owl	HL546467	1.39695	0.813232	-0.655801	2
F054BH	owl	HL546468	1.33053	2.4439	0.999759	4
F185D	owl	HL547000	2.28839	2.6449	0.841828	6

## Sheet: Adults_final
ID	TSfin	Wing	Habitat	Sex	Nestbox	qPCR
HL546438	2.35509	78	control	F	F181G	6
HL546439	2.03793	78	control	F	F172G	4
HL546443	1.09813	77	owl	F	F024H	3
HL546444	1.01056	78.5	control	F	F038E	5
HL546447	2.20619	80	control	F	F165G	3
HL546452	1.81112	78	control	F	F160C	6
HL546454	1.22629	81	owl	F	F110B	3
HL546455	1.23497	81	owl	F	F044F	5
HL546456	0.953441	79.5	owl	F	F044A	4
HL546457	0.758398	78	owl	F	F044B	5
HL546458	1.23422	79.5	owl	F	F067BD	2
HL546460	1.30741	80	owl	F	F029C	1
HL546461	1.33112	79.5	control	F	F022C	3
HL546462	0.817748	78	owl	F	F006D	6
HL546465	2.02663	79	control	F	F172B	4
HL546467	0.813232	78	owl	F	F054BA	2
HL546468	2.4439	78.5	owl	F	F054BH	4
HL547000	2.6449	79	owl	F	F185D	6
HL751187	2.16344	82	owl	M	F054BH	4
HL751188	2.60184	80.5	owl	M	F185D	6
HL751189	2.33372	82	control	M	F181G	6
HL751190	2.25521	81	control	M	F172G	4
HL751191	2.94239	80	control	M	F160C	6
HL751193	2.77536	78	control	M	F165G	2
HL751202	0.34815	79.5	owl	M	F054BA	2
HL751889	1.52851	78	control	M	F022C	3
HL751890	1.68263	82	control	M	F038E	5
HL751891	1.07033	78	owl	M	F044A	4
HL751892	1.34501	79	owl	M	F044F	5
HL751893	1.07166	76	owl	M	F110B	3
HL751895	1.56788	79	owl	M	F029C	1
HL751896	1.80108	75	owl	M	F029B	1
HL751897	1.35523	80	owl	M	F067BD	2
HL751898	1.03922	78	owl	M	F044B	5
HL784323	1.46371	79	owl	M	F006D	6

## Sheet: Females_repeated data
ID	Nestbox	Stage	Mass	TS	Habitat
HL546438	F181G	Inc	14.8	1.92041	control
HL546439	F172G	Inc	15.75	1.61285	control
HL546444	F038E	Inc	15.5	0.722538	control
HL546447	F165G	Inc	14.5	1.91064	control
HL546452	F160C	Inc	16.5	1.40399	control
HL546461	F022C	Inc	15.2	1.45561	control
HL546465	F172B	Inc	14.75	1.24772	control
HL546443	F024H	Inc	14.35	1.57292	owl
HL546454	F110B	Inc	15	1.48032	owl
HL546455	F044F	Inc	13.4	1.43581	owl
HL546456	F044A	Inc	15	1.4847	owl
HL546457	F044B	Inc	13	1.83817	owl
HL546458	F067BD	Inc	14.8	1.18183	owl
HL546460	F029C	Inc	15.2	1.81921	owl
HL546462	F006D	Inc	14.4	1.36075	owl
HL546467	F054BA	Inc	15	1.39695	owl
HL546468	F054BH	Inc	14.25	1.33053	owl
HL547000	F185D	Inc	14.2	2.28839	owl
HL546438	F181G	Rearing	13	2.35509	control
HL546439	F172G	Rearing	13	2.03793	control
HL546444	F038E	Rearing	12.7	1.01056	control
HL546447	F165G	Rearing	13.25	2.20619	control
HL546452	F160C	Rearing	13.1	1.81112	control
HL546461	F022C	Rearing	12.2	1.33112	control
HL546465	F172B	Rearing	12.25	2.02663	control
HL546443	F024H	Rearing	13.25	1.09813	owl
HL546454	F110B	Rearing	13.1	1.22629	owl
HL546455	F044F	Rearing	12.3	1.23497	owl
HL546456	F044A	Rearing	13.25	0.953441	owl
HL546457	F044B	Rearing	12.25	0.758398	owl
HL546458	F067BD	Rearing	12.75	1.23422	owl
HL546460	F029C	Rearing	12.6	1.30741	owl
HL546462	F006D	Rearing	11.9	0.817748	owl
HL546467	F054BA	Rearing	12	0.813232	owl
HL546468	F054BH	Rearing	11.8	2.4439	owl
HL547000	F185D	Rearing	12.4	2.6449	owl
